# Supplementary material for: Regulation of NUB1 Activity through Non-Proteolytic Mdm2-Mediated Ubiquitination
Source: PLoS One. 2017 Jan 18;12(1):e0169988. doi: 10.1371/journal.pone.0169988 (PMC5242482; doi:10.1371/journal.pone.0169988)
Supplement: S2 File — Excel data file for the calculation of HTT97 half life from three independent experiments. (XLSX) [file pone.0169988.s002.xlsx]

## Sheet: 170216
2016-02-17	HTT97	time cyclo (h)	Area	%
HTT 97	empty	0	48442	100
		6	47872	98.8233
		18	39892	82.35
		36	30586	63.1394
	NUB1 WT	0	43123	100
		6	42958	99.6174
		18	32400	75.1339
		36	31924	74.0301
	NUB1 K159R	0	50540	100
		6	53298	105.457
		18	47842	94.6617
		36	53596	106.047
170216
time cyclo (h)	empty	NUB1 WT	NUB1 K159R
0	100	100	100
6	98.8233	99.6174	105.457
18	82.35	75.1339	94.6617
36	63.1394	74.0301	106.047

## Sheet: 250216
2016-02-25	time cyclo (h)	Area	%
empty	0	56719	100
	6	45263	79.8022
	18	50799	89.5626
	36	40012	70.5443
NUB1 WT	0	65679	100
	6	56409	85.8859
	18	53419	81.3335
	36	46509	70.8126
NUB1 K159R	0	48954	100
	6	49235	100.574
	18	49701	101.526
	36	47575	97.1831
250216
time cyclo (h)	empty	NUB1 WT	NUB1 K159R
0	100	100	100
6	79.8022	85.8859	100.574
18	89.5626	81.3335	101.526
36	70.5443	70.8126	97.1831

## Sheet: 231116
2016-11-23	time cyclo (h)	Area	%
empty	0	30860	100
	6	26173	84.8121
	18	25600	82.9553
	36	19239	62.3428
NUB1 WT	0	40204	100
	6	35480	88.2499
	18	30850	76.7337
	36	27307	67.9211
NUB1 K159R	0	30181	100
	6	29733	98.5156
	18	28700	95.0929
	36	28858	95.6164
250216
time cyclo (h)	empty	NUB1 WT	NUB1 K159R
0	100	100	100
6	84.8121	88.2499	98.5156
18	82.9553	76.7337	95.0929
36	62.3428	67.9211	95.6164

## Sheet: pool
170216
time cyclo (h)	empty	NUB1 WT	NUB1 K159R
0	100	100	100
6	98.8233	99.6174	105.457
18	82.35	75.1339	94.6617
36	63.1394	74.0301	106.047
250216
time cyclo (h)	empty	NUB1 WT	NUB1 K159R
0	100	100	100
6	79.8022	85.8859	100.574
18	89.5626	81.3335	101.526
36	70.5443	70.8126	97.1831
231116
time cyclo (h)	empty	NUB1 WT	NUB1 K159R
0	100	100	100
6	84.8121	88.2499	98.5156
18	82.9553	76.7337	95.0929
36	62.3428	67.9211	95.6164
Average
time cyclo (h)	empty	NUB1 WT	NUB1 K159R
0	100	100	100
6	87.8125	91.2511	101.516
18	84.956	77.7337	97.0935
36	65.3422	70.9213	99.6154
sd
time cyclo (h)	empty	NUB1 WT	NUB1 K159R
0	0	0	0
6	9.85917	7.34122	3.56522
18	4.00091	3.21848	3.84464
36	4.52271	3.05595	5.62447
